# Supplementary material for: Phage Cocktail Development for Bacteriophage Therapy: Toward Improving Spectrum of Activity Breadth and Depth
Source: Pharmaceuticals (Basel). 2021 Oct 3;14(10):1019. doi: 10.3390/ph14101019 (PMC8541335; doi:10.3390/ph14101019)
Supplement: Supplementary file 1 [file pharmaceuticals-14-01019-s001.zip]

Archive with 1 entries (1 files):
- pharmaceuticals-1395630-supplementary.pdf
